# Supplementary material for: Ambient Environmental Ozone and Variation of Fractional Exhaled Nitric Oxide (FeNO) in Hairdressers and Healthcare Workers
Source: Int J Environ Res Public Health. 2023 Feb 28;20(5):4271. doi: 10.3390/ijerph20054271 (PMC10001628; doi:10.3390/ijerph20054271)
Supplement: Supplementary file 1 [file ijerph-20-04271-s001.zip]

Archive with 1 entries (1 files):
- ijerph-2170485-supplementary.pdf
